# Supplementary material for: Modelling Protein Plasticity: The Example of Frataxin and Its Variants
Source: Molecules. 2022 Mar 17;27(6):1955. doi: 10.3390/molecules27061955 (PMC8950120; doi:10.3390/molecules27061955)
Supplement: Supplementary file 1 [file molecules-27-01955-s001.zip]

Archive with 1 entries (1 files):
- molecules-1601093-supplementary.pdf
